# Supplementary material for: Role of Combined Na2HPO4 and ZnCl2 in the Unprecedented Catalysis of the Sequential Pretreatment of Sustainable Agricultural and Agro-Industrial Wastes in Boosting Bioethanol Production
Source: Int J Mol Sci. 2022 Feb 4;23(3):1777. doi: 10.3390/ijms23031777 (PMC8836262; doi:10.3390/ijms23031777)
Supplement: Supplementary file 1 [file ijms-23-01777-s001.zip]

Archive with 1 entries (1 files):
- ijms-1528539-supplementary.pdf
